# Supplementary material for: Long-Term Aerobic Exercise Enhances Hepatoprotection in MAFLD by Modulating Exosomal miR-324 via ROCK1
Source: Metabolites. 2024 Dec 9;14(12):692. doi: 10.3390/metabo14120692 (PMC11679935; doi:10.3390/metabo14120692)
Supplement: Supplementary file 1 [file metabolites-14-00692-s001.zip]

Archive with 1 entries (1 files):
- metabolites-3331580-Figure S1.tif
